# Supplementary material for: Study on the Interaction Effect of Heavy Metal Cadmium in Soil–Plant System Controlled by Biochar and Nano-Zero-Valent Iron
Source: Int J Mol Sci. 2025 May 4;26(9):4373. doi: 10.3390/ijms26094373 (PMC12072827; doi:10.3390/ijms26094373)
Supplement: Supplementary file 1 [file ijms-26-04373-s001.zip]

Archive with 1 entries (1 files):
- ijms-3604406-supplementary.pdf
